# Supplementary material for: Case report: Successful management of a refractory double-expressor diffuse large B-cell lymphoma patient under the guidance of in vitro high-throughput drug sensitivity test
Source: Front Oncol. 2023 Jan 18;12:1079890. doi: 10.3389/fonc.2022.1079890 (PMC9890053; doi:10.3389/fonc.2022.1079890)
Supplement: Supplementary file 1 [file Table_1.xlsx]

## Sheet: Sheet1
Drug name	Corresponding Clinical Dose	Inhibition Rate (%)
Dasatinib	70 mg	24.1597
	100 mg	29.6833
Nilotinib	400 mg	-1.87781
Imatinib	400 mg	11.7174
	600 mg	1.23653
Chidamide	30 mg	-4.36728
Ibrutinib	420 mg	0.309247
	560 mg	-3.68894
Ruxolitinib	15 mg	-9.80068
	20 mg	-1.00566
	25 mg	-1.75417
Ixazomib	4 mg	32.8862
Bortezomib	1.3 mg/m2	57.3448
Bosutinib	500 mg	0.0753372
Carfilzomib	20 mg/m2	52.5447
	27 mg/m2	58.7851
Midostaurin	50 mg	48.463
	100 mg	53.7877
Ponatinib	45 mg	-17.6133
Venetoclax	20 mg	13.6974
	100 mg	7.79876
	400 mg	4.3391
Busulfan	0.8 mg/kg	-4.64463
Chloroambucil	0.1 mg/kg	8.01992
	0.2 mg/kg	8.46101
Procarbazine	50 mg	-2.43084
Cyclophosphamide	500 mg/m2	-8.43063
	1000 mg/m2	-14.0929
	10 mg/kg	-14.0729
	15 mg/kg	3.20973
Isophosphamide	1200 mg/m2	-1.95801
	2500 mg/m2	-13.7771
Bendamustine	100 mg/m2	-11.2108
	120 mg/m2	-6.87346
Lomustine	100 mg/m2	-15.879
	130 mg/m2	4.6984
Carmustine	100 mg/m2	6.08181
Dacarbazine	200 mg/m2	-7.0024
	400 mg/m2	-5.79833
Methotrexate	10 mg	-7.3914
Cytarabine	100 mg/m2	-3.9145
	2000 mg/m2	14.0581
	3000 mg/m2	15.1224
Fludarabine	25 mg/m2	-5.333
Gemcitabine	1000 mg/m2	20.9017
	1200 mg/m2	17.9243
Cladribine	0.09 mg/kg	0.0786788
Clofarabine	50 mg/m2	9.43174
Hydroxyurea	20 mg/kg	2.35429
	60 mg/kg	2.75026
Mercaptopurine	80 mg/m2	-0.592977
	100 mg/m2	12.4642
5-Fluorouracil	250 mg	0.143839
	750 mg	-7.34128
Decitabine	10 mg/m2	-15.7487
	15 mg/m2	-18.8045
	20 mg/m2	-14.0411
Azacitidine	75 mg/m2	12.0315
	100 mg/m2	15.2026
Docetaxel	75 mg/m2	13.1075
Vindesine	3 mg/m2	15.0422
Vincristine	1.4 mg/m2	14.3522
Vinblastine	10 mg	19.1808
Vinorelbine	30 mg/m2	24.6559
Paclitaxel	135 mg/m2	31.2188
	200 mg/m2	19.3245
Hydroxycamptothecin	8 mg	13.3982
Teniposide	30 mg/m2	5.09605
	60 mg/m2	4.58312
Topotecan	1.25 mg/m2	10.5812
Etoposide	60 mg/m2	19.2693
	100 mg/m2	18.7297
Irinotecan	350 mg/m2	18.4607
Idarubicin	7 mg/m2	10.9371
	8 mg/m2	14.252
Daunorubicin	40 mg/m2	15.2962
	60 mg/m2	22.7646
	90 mg/m2	33.1652
Aclacinomycin	0.4 mg/kg	5.76292
	1 mg/kg	2.9734
Pirarubicin	20 mg/m2	1.00839
	40 mg/m2	1.97636
Epirubicin	60 mg/m2	19.1748
	120 mg/m2	30.707
Doxorubicin	40 mg/m2	5.05101
	60 mg/m2	7.63713
Mitoxantrone	8 mg/m2	19.7686
	14 mg/m2	24.4215
Mitomycin	10 mg	7.36108
	20 mg	12.3263
Bleomycin	15 mg	16.1637
	30 mg	14.2768
Oxaliplatin	130 mg/m2	2.19974
Carboplatin	50 mg/m2	-4.06215
	400 mg/m2	0.312822
Cisplatin	80 mg/m2	-6.63918
	120 mg/m2	0.988409
Arsenic trioxide	7 mg/m2	-5.12456
Amsacrine	120 mg/m2	6.60377
Desferrioxamine B	20 mg/kg	-0.0340517
Deferasirox	20 mg/kg	5.2308
Tretinoin	10 mg	0.564877
Bexarotene	300 mg/m2	-4.5661
	400 mg/m2	-0.72664
Homoharringtonie	1 mg	30.1445
	4 mg	38.7908
Adefovir Dipivoxil	10 mg	1.16803
Dexamethasone	40 mg/m2	10.8571
Methylprednisolone	40 mg	9.95628
Prednisone	60 mg	-2.16433
	80 mg	-1.04562
Hydrocortisone	100 mg	-8.40079
Pomalidomide	4 mg	-4.78858
Lenalidomide	10 mg	-0.328259
	25 mg	3.49643
Thalidomide	25 mg	-6.6864
	50 mg	-6.75723
	100 mg	2.26694
Mycophenolate Mofetil	0.5 g	2.37046
	1.5 g	3.93956
ABVD	Doxorubicin 25 mg/m2 Bleomycin 10 mg/m2 Vinblastine 6 mg/m2 Dacarbazine 375 mg/m2	18.8814
CAG	Cytarabine 10 mg/m2 Aclarithromycin 20 mg	-6.78449
CAM	Cyclophosphamide 750 mg/m2 Cytarabine 100 mg/m2 6-Mercaptopurine 60 mg/m2	3.72014
CHOEP	Cyclophosphamide 750 mg/m2 Epirubicin 70 mg/m2 Vincristine 1.4 mg/m2 Etoposide 100 mg/m2 Prednisone 60 mg/m2	29.0875
CHOP	Cyclophosphamide 750 mg/m2 Doxorubicin 50 mg/m2 Vincristine 1.4 mg/m2 Prednisone 60 mg/m2	19.8843
CLAG	Cladribine 5 mg/m2 Cytarabine 2000 mg/m2	6.16194
COATD	Cyclophosphamide 750 mg/m2 Vincristine 1.4 mg/m2 Cytarabine 100 mg/m2 Teniposide 100 mg/m2 Dexamethasone 6 mg/m2	10.5485
COP	Vincristine 1.4 mg/m2 Cyclophosphamide 750 mg/m2 Prednisone 60 mg/m2	14.128
DA	Daunorubicin 60 mg/m2 Cytarabine 100 mg/m2	23.3134
6-MP+MTX	6-Mercaptopurine 60 mg/m2 Methotrexate 20 mg/m2	8.78113
DAC	Cladribine 5 mg/m2 Cytarabine 200 mg/m2 Daunorubicin 60 mg/m2	22.3001
DA-EPOCH	Etoposide 50 mg/m2 Vincristine 0.4 mg/m2 Doxorubicin 10 mg/m2 Cyclophosphamide 750 mg/m2 Prednisone 60 mg/m2	18.2983
DCAG	Decitabine 15 mg/m2 Cytarabine 10 mg/m2 Aclarithromycin 8 mg/m2	1.37842
DHAP	Dexamethasone 40mg Cytarabine 2000 mg/m2 Cisplatin 100 mg/m2	11.899
DOLP	Vincristine 2 mg Daunorubicin 60 mg/m2 Prednisone 60 mg L-ASP 10000u	25.318
ESHAP	Etoposide 60 mg/m2 Methylprednisone 500 mg/m2 Cytarabine 2 g/m2 Cisplatin 25 mg/m2	8.84721
FLAG	Fludarabine 30 mg/m2 Cytarabine 2 g/m2	6.55103
GDP	Gemcitabine 1 g/m2 Dexamethasone 40mg Cisplatin 75 mg/m2	28.5374
HA	Homoharringtonine 2.5 mg/m2 Cytarabine 100 mg/m2	29.325
HAA	Homoharringtonine 2 mg/m2 Cytarabine 100 mg/m2 Aclarithromycin 20 mg	41.1781
HAD	Homoharringtonine 2 mg/m2 Cytarabine 100 mg/m2 Daunorubicin 40 mg/m2	32.9458
HD-DA	Cytarabine 3000 mg/m2 Daunorubicin 30 mg/m2	6.07593
Hyper-CVAD(A)	Cyclophosphamide 300 mg/m2 Doxorubicin 50 mg/m2 Vincristine 1.4 mg/m2 Dexamethasone 40 mg/d	17.2576
Hyper-CVAD(B)	Methotrexate 800 mg/m2 Cytarabine 3000 mg/m2	9.8931
IOLP	Vincristine 1.4 mg/m2 Daunorubicin 10 mg Prednisone 60 mg/m2 L-ASP 10000u	11.9849
IA	Daunorubicin 12 mg/m2 Cytarabine 100 mg/m2	-4.96805
ICE	Etoposide 100 mg/m2 Carboplatin 800 mg Ifosfamide 5 g/m2	30.2526
MA	Mitoxantrone 12 mg/m2 Cytarabine 200 mg/m2	15.4202
MINE	Ifosfamide 1333 mg/m2 Mitoxantrone 8 mg/m2 Etoposide 65 mg/m2	33.2495
MOACD	Mitoxantrone 8 mg/m2 Vincristine 1.4 mg/m2 Cyclophosphamide 600 mg/m2 Cytarabine 100 mg/m2 Dexamethasone 6 mg/m2	37.1678
VDLD	Vincristine 1.5 mg/m2 Daunorubicin 30 mg/m2 Dexamethasone 8 mg/m2 L-ASP 5000 u/m2	23.6649
VDLP	Vincristine 1.5 mg/m2 Daunorubicin 30 mg/m2 Prednisone 40 mg/m2 L-ASP 5000 u/m2	20.3834
VTD	Bortezomib 1.3 mg/m2 Thalidomide 200 mg/d Dexamethasone 20 mg	61.0751
HOAP	Homoharringtonine 4 mg/d Vincristine 2 mg/d Cytarabine 100 mg/d Prednisone 40 mg/d	38.7397
DAT	Daunorubicin 25 mg/m2 Cytarabine 100 mg/m2 Thioguanine 100 mg/m2	4.09451
ME	Mitoxantrone 10 mg/m2 Etoposide 100 mg/m2	15.795
DAE	Daunorubicin 40 mg/m2 Cytarabine 100 mg/m2 Etoposide 100 mg/m2	17.9958
IAE	Daunorubicin 12 mg/m2 Cytarabine 200 mg/m2 Etoposide 100 mg/m2	18.1888
Mm	High-dose methotrexate 3 g/m2 6-Mercaptopurine 25 mg/m2	3.27244
MOAP	Cytarabine 1.0 g/m2 Mitoxantrone 10 mg/d Vincristine 2 mg/d Prednisone 60 mg/d	30.0709
DOMP	Vincristine 2 mg/d Daunorubicin 60 mg 6-mercaptopurine 50 mg/d Prednisone 2 mg/kg/d	29.4634
IOAP	Vincristine 1.4 mg/m2 Daunorubicin 10 mg/d Prednisone 60 mg/m2 Cytarabine 100 mg/m2	19.5487
TA	Teniposide 100 mg/m2 Cytarabine 100 mg/m2	7.74287
High-dose MTX+L-ASP	High-dose methotrexate 3 g/m2 L-ASP 6000 IU/m2	-7.93127
VDCLP	Vincristine 1.4 mg/m2 Daunorubicin 40 mg/m2 Cyclophosphamide 750 mg/m2 L-ASP 6000 IU/m2 Prednisone 1 mg/kg/d	17.2171
